# Supplementary material for: 3,6′- and 1,6′-Dithiopomalidomide Mitigate Ischemic Stroke in Rats and Blunt Inflammation
Source: Pharmaceutics. 2022 Apr 27;14(5):950. doi: 10.3390/pharmaceutics14050950 (PMC9146426; doi:10.3390/pharmaceutics14050950)
Supplement: Supplementary file 1 [file pharmaceutics-14-00950-s001.zip]

Archive with 1 entries (1 files):
- pharmaceutics-1643298-supplementary.pdf
